# Supplementary material for: Development and validation of a simple-to-use nomogram for predicting severe scrub typhus in children
Source: PLoS Negl Trop Dis. 2025 May 8;19(5):e0013090. doi: 10.1371/journal.pntd.0013090 (PMC12083823; doi:10.1371/journal.pntd.0013090)
Supplement: S1 Dataset — (XLSX) [file pntd.0013090.s001.xlsx]

## Sheet: Sheet1
id	The season of onset(spring,summer.autumn,winter)	Age(year)	Sex(male,female)	Field activities	The duration of fever before hospitalization	Fever	Cough	Headache	Vomiting	Abdominal pain	Ulcer or eschar	Lymphadenopathy	Hepatomegaly	Splenomegaly	Edema	Length of stay	Course of disease before doxycycline/Azithromycin used	WBC	EO	Hb	PLT	CRP	ALT	AST	TBil	ALB	SCr	BUN	UA	CKMB	LDH	PT	APTT	severe	MODS	Death	Pmeumonia	Liver function damage	Liver function damage	Electrolyte disturbance	Meningoencephalitis or encephalitis	Coagulation abnormalities	Renal dysfunction	Gastrointestinal bleeding	Serous effusion	Myocardial damage	Hemophagocytic syndrome	Shock
1	0	3	0	0	5	1	1	0	0	0	0	1	1	1	0	7	7	8.54	0.01	107	29	13.5	33	68	5.42	37	19	5.42	488	37	589	33.5	37.1	0	0	0	0	1	1	1	1	0	0	0	0	0	0	0
2	1	13	1	0	4	1	0	0	0	0	0	0	0	0	0	9	7	5.05	0.01	117	93	40.33	67	90	8.9	34.4	47	5.4	249	19	653	18.64	39.39	0	0	0	0	1	0	0	0	0	0	0	0	1	0	0
3	1	2	0	0	7	1	0	0	0	1	0	0	1	0	1	22	8	8.27	0	77	23	200	172	366	40.5	20.4	14.97	3.33	128.3	37	1095	45.9	16.7	1	1	0	0	1	0	1	1	0	0	0	0	0	1	0
4	1	9	0	0	5	1	1	0	0	0	0	1	0	0	0	4	5	10.5	0	118	115	41.89	94	89	8.5	29.9	16	2.88	171	27	529	18.64	39.39	0	0	0	0	0	0	0	0	0	0	0	0	0	0	0
5	1	5	1	0	7	1	1	0	0	0	0	0	0	0	0	11	8	4.97	0	116	34	49.95	88.7	194.9	13	27.3	39	4.6	138.9	21.2	855.6	29.1	12.3	0	1	0	0	1	1	1	1	0	0	0	1	1	0	0
6	1	5	1	1	8	1	1	0	0	0	0	1	1	1	0	7	8	8.95	0	96	30	43.32	87.9	133.1	6.1	21.2	34	3.4	107.9	10.4	729.7	18.64	39.39	0	1	0	0	0	0	0	0	0	0	0	0	0	0	0
7	1	7	0	0	10	1	0	0	0	0	0	0	1	1	1	7	10	14.75	0.01	104	88	11.23	51.4	60.3	11.4	21.6	17.5	3.8	242.5	14.3	540.8	34.3	11.5	0	0	0	1	1	1	1	0	0	0	0	0	0	0	0
8	2	9	1	0	14	1	1	0	0	0	0	0	1	1	1	9	18	6.56	0	93	176	27.56	64	67	9.1	22.9	18	1.12	207	19	472	27.1	12	0	0	0	0	0	1	0	0	0	0	0	1	0	0	0
9	1	8	0	0	10	1	0	1	0	0	0	0	0	0	0	5	10	11.6	0.3	130	364	6.45	51	49	8.2	42	33	4.7	261	14	319	12.7	37	0	0	0	1	0	0	0	0	0	0	0	0	0	0	0
10	3	0	0	0	6	1	0	0	0	0	0	0	0	0	0	27	12	23.83	0.01	139	129	12.69	337	1317	87.4	28.3	34	9.7	288	36.6	1477.6	18.64	39.39	1	0	0	1	1	1	0	0	0	0	0	0	0	0	0
11	1	7	1	1	10	1	0	1	0	1	0	1	1	1	1	7	8.8	13.88	0.04	86	297	37.22	74	38	17.4	28	21.5	2.5	111.5	15	441	13	32.5	0	0	0	0	1	0	0	0	0	0	0	0	0	0	0
12	1	5	0	0	7	1	0	0	0	1	0	1	1	1	0	7	11	5.28	0	95	66	43.85	95	94	6.2	27	22	3.9	227	17	93	12.6	38.8	0	0	0	1	1	0	0	0	0	0	0	0	0	0	0
13	1	7	0	1	10	1	1	0	0	1	0	0	1	1	0	8	10	9.77	0	125	31	182	57	51	6.4	29	25	2.6	149	16	575	13.2	36.6	0	1	0	1	0	0	1	0	0	0	0	0	0	1	1
14	2	12	1	0	9	1	1	1	1	0	0	0	0	0	0	9	9	10.85	0	124	87	47	96	50	10	29.7	28	3.6	130	16	445	9.9	24	0	0	0	0	0	1	0	0	0	0	0	0	0	0	0
15	1	4	1	1	7	1	1	1	0	1	0	0	0	0	1	10	7	10.35	0.04	89	68	54	46	85	11	30.3	23	3.94	286	48	467	12	44	1	0	0	1	0	0	1	0	0	0	0	0	0	0	0
16	2	7	1	0	15	1	1	0	0	1	0	1	1	1	0	7	15	6.96	0.06	119	107	39.9	44	29	5.1	30	29	3.4	283	13	407	13	42.8	0	0	0	1	0	0	1	0	0	0	0	0	0	0	0
17	2	3	0	1	6	1	1	0	0	0	0	1	1	1	0	11	6	4.37	0.01	106	38	107	43	100	8	28.9	31	2.7	155	16	105	14	56	0	0	0	1	1	0	0	0	0	0	0	0	0	1	0
18	1	7	0	1	9	1	1	0	0	0	0	0	1	1	0	6	9	6.72	0.01	116	28	136.98	105	77	9.4	32.2	39.6	3.74	268	26	513	13	35	0	0	0	1	1	0	1	0	0	0	0	0	0	1	0
19	1	4	0	1	10	1	1	0	0	0	0	0	0	0	1	7	10	10.47	0.01	107	98	74.3	26	51	9.8	26	25	5	217	14.5	626	12	33	0	0	0	1	0	1	0	0	0	0	0	0	0	0	0
20	2	10	0	0	8	1	0	0	0	1	0	1	0	0	1	7	12	9.48	0	109	227	87.94	64	79	9.3	26.8	41	2.38	186	16	585	14.1	44.7	0	0	0	0	0	1	0	0	0	0	0	0	0	0	0
21	2	4	1	0	6	1	1	0	0	0	0	1	1	1	0	19	15	4.06	0	102	34	64.9	144	224	13.7	30	28	3.8	177	23	851	13.3	49.5	1	0	0	1	1	0	0	0	0	0	0	0	0	1	0
22	3	8	0	0	8	1	1	1	0	1	0	0	1	1	0	5	8	9.62	0.02	119	215	30.11	35	40	4.5	31.9	46.8	2.17	166	19	366	13	45	0	0	0	0	0	0	0	0	0	0	0	0	0	0	0
23	2	7	1	0	6	1	1	0	0	0	0	0	1	0	0	13	8	8.2	0	93	42	250	148	249	11.6	29	28.4	4.9	220	56	1015	13.8	37	1	0	0	1	1	0	0	0	0	0	0	0	0	1	0
24	2	11	0	0	7	1	1	1	0	0	0	0	0	0	0	8	13	5.36	0.01	145	112	88.06	55	92	10.8	31.6	49	2.42	279	26	596	12.9	51.4	0	0	0	1	0	0	0	0	0	0	0	0	1	0	0
25	2	5	0	1	8	1	1	0	1	1	0	1	1	1	0	7	8	8.9	0	90	204	200	161	185	15.8	24.7	29	5	258	41	983	16.6	46.5	0	0	0	0	1	1	0	0	0	0	0	0	0	0	0
26	1	1	1	0	8	1	1	0	0	0	0	0	0	0	0	9	8	9.69	0.08	101	409	0.5	15	34	6.1	39.5	20.3	3.8	233	21	260	13.5	32.4	0	0	0	1	0	0	0	0	0	0	0	0	0	0	0
27	2	1	1	0	12	1	0	0	0	0	0	1	0	0	0	5	12	13.81	0.01	107	431	10.56	28	59	4.7	38.7	17	2.59	295	43	77	13.2	40.2	0	0	0	0	0	0	0	0	0	0	0	0	0	0	0
28	0	4	1	0	15	1	1	0	0	0	0	0	1	1	0	12	19	17.9	0.01	82	132	17.37	26	29	6.3	25.4	23.6	4.4	172	9	94	15.4	42.2	1	0	0	1	0	1	1	0	0	0	0	0	0	1	0
29	1	5	0	0	7	1	1	0	0	0	0	0	0	0	1	19	7	15.91	0	97	13	142	174	303	39.7	97	19.8	7.1	232.7	39	1247	18.5	63	1	1	0	1	1	0	1	0	0	0	0	1	0	1	0
30	1	6	0	0	8	1	1	0	0	1	0	1	1	0	0	12	8	8.76	0	92	23	110.7	152	229	34.8	23.7	29.02	6.02	294.9	31	1125	16.6	48.8	1	1	1	1	1	1	1	0	0	0	0	0	0	0	1
31	2	15	0	0	4	1	0	1	1	0	0	0	0	0	0	6	4	8.5	0.01	166	254	4.3	8.9	12	19.4	48	61	5.2	259	12	183	14	34	0	0	0	0	0	0	0	0	0	0	0	0	0	0	0
32	1	4	1	1	6	1	0	0	0	0	0	1	0	0	0	7	6	2.58	0	101	168	15.88	61	93	9.3	29	19	3.6	193	19	573	11	30	0	0	0	0	1	0	0	0	0	0	0	0	0	0	0
33	2	10	0	0	11	1	0	0	1	1	0	0	1	0	0	19	13	25.7	0	103	9	138	376	686	121.5	21	41.5	16.69	422	54	2405	28	72.3	1	1	0	1	1	1	0	0	1	0	0	1	0	0	0
34	1	5	0	0	10	1	1	1	0	1	0	0	0	0	0	9	15	10.7	0.01	110	57	55.7	50	69	5.8	27	20	3.2	221	16	490	11.3	24	0	0	0	1	0	1	0	0	0	0	0	0	0	0	0
35	1	7	1	1	4	1	0	0	0	0	0	0	0	0	0	5	4	5.74	0.01	144	186	4.16	32.9	43	10	37.6	38	1.8	328.5	12	398	13.4	35	0	0	0	0	0	0	0	0	0	0	0	0	0	0	0
36	0	7	0	1	12	1	0	0	0	0	0	1	0	0	0	17	18	2.84	0.02	110	219	1.12	236	287	5.6	35.6	39	3.35	141	14	716	12.7	36	0	0	0	0	1	0	0	0	0	0	0	0	0	0	0
37	2	4	0	0	12	1	0	0	0	1	0	1	1	0	0	7	12	4.4	0	110	205	24.7	23	54	8.9	37	30	4.5	288	15	542	12.6	38	0	0	0	0	0	0	0	0	0	0	0	0	0	0	0
38	1	3	0	1	5	1	1	0	0	0	0	0	1	1	0	7	5	10.35	0.01	122	195	11.65	26	67	7.5	30.3	32	3.1	291	19	630	12.8	42.2	0	0	0	0	0	0	0	0	0	0	0	0	0	0	0
39	2	9	0	0	15	1	0	1	1	0	0	1	1	1	0	8	19	2.42	0.05	111	204	1.87	81	69	5	35.4	32.4	3.23	299	13	363	13.9	38.5	0	0	0	0	1	0	0	0	0	0	0	0	0	0	0
40	1	3	0	0	6	1	0	0	0	0	0	1	0	1	0	16	6	19.68	0	133	289	31.2	278	348	6.5	37	31	2.43	300	99	1338	15	44.9	1	0	0	1	1	0	0	0	0	0	0	0	0	0	0
41	3	4	0	0	3	1	1	0	0	0	0	0	1	0	0	14	10	3.3	0	111	15	200	38	70	6.3	30	108	15.22	513	13	512	18	53	1	0	0	0	0	0	0	1	0	0	0	0	0	0	0
42	1	5	1	1	10	1	0	0	0	0	0	1	1	0	0	7	10	3.24	0	83	126	21.95	51	66	14.9	25.6	47	6.4	390	5.3	515	14.8	30.4	0	0	0	0	0	1	0	0	0	0	0	0	0	0	0
43	1	1	0	0	3	1	0	0	1	0	0	1	0	0	0	12	9	5.7	0	122	141	13.48	66	89	8.1	37.8	25.85	4.68	202	42	607	17.7	41.2	0	0	0	0	1	0	0	0	0	0	0	0	0	0	0
44	1	5	1	0	4	1	0	1	0	0	1	1	1	0	0	11	10	4.03	0.01	129	102	28.52	459	611	2.48	32.2	29	2.48	286	25	777	29.8	38	0	0	0	0	1	0	0	1	0	0	0	0	0	0	0
45	1	5	0	0	10	1	0	0	0	0	1	1	0	0	1	8	10	9.14	0.02	84	160	44.17	38	46	8.1	41.5	11	5.92	256	12	354	23.5	11.6	0	0	0	1	0	1	0	0	0	0	0	1	0	0	0
46	1	8	0	0	10	1	0	0	0	0	1	0	0	0	0	6	13	7.45	0	123	150	16.43	136.84	171.98	12.37	31.72	34.38	4.82	263.45	24.95	666.9	39.1	13.3	0	0	0	0	0	0	0	0	0	0	0	0	0	0	0
47	1	1	0	1	10	1	1	0	1	0	1	1	0	0	0	7	10	24.97	0.02	106	438	6.63	44.4	38	3.9	35.2	28.1	3.6	188.8	32.6	368.4	18.64	39.39	0	0	0	1	1	0	0	1	0	0	0	0	0	0	0
48	1	5	0	1	10	1	1	1	0	0	1	0	0	0	0	7	15	15.23	0.02	128	239	11.09	32	42	7.6	32.6	20	3.19	208	27	682	41.5	18.1	0	0	0	0	0	0	0	0	0	0	0	0	0	0	0
49	1	9	1	0	12	1	1	0	1	1	1	1	0	0	0	7	13	12.16	0	111	165	6.45	40	32	10.9	39.7	26.39	6.91	321.5	9	423	23.2	12.9	1	1	0	0	1	1	0	0	0	0	0	0	1	0	0
50	1	6	1	0	7	1	1	0	0	0	1	0	0	0	0	6	8	10.18	0.03	96	76	36.93	47	107	6.2	24.2	31	3.63	345	22	705	41.3	12.6	1	1	0	0	0	0	0	0	0	0	0	1	1	0	0
51	1	2	0	0	3	1	0	0	0	0	1	1	1	1	0	7	5	2.5	0.02	111	65	67.97	75	20	6.2	32.8	22	2.65	135	103	611	43.3	13.5	1	0	0	0	0	0	0	0	0	0	0	0	0	1	0
52	1	4	1	0	10	1	0	0	0	0	1	0	0	0	0	6	10	4.71	0.09	115	40	15.91	32	70	12.37	31.72	34.38	4.82	263.45	24.95	666.9	35.3	12.1	0	0	0	0	0	0	0	0	0	0	0	0	0	0	0
53	1	3	1	1	6	1	0	0	0	0	1	0	1	1	0	7	7	2.56	0	101	33	35.17	90.2	96.7	7.1	29.1	17.6	3.2	220.5	31.3	499.3	18.64	39.39	1	1	0	1	1	0	0	1	0	0	0	1	0	0	0
54	1	14	0	0	9	1	0	1	0	0	1	1	0	0	0	5	9	7.89	0.14	114	763	8.79	56	53	6.1	31.5	29	2.68	178	21	375	28.2	12.6	0	0	0	0	1	1	0	1	0	0	0	0	0	0	0
55	0	7	1	0	10	1	1	0	0	0	1	0	1	0	0	7	10	14.75	0.01	104	88	11.23	51.4	60.3	11.4	21.6	17.5	3.8	242.5	14.3	540.8	34.3	11.5	1	1	0	1	1	1	1	1	0	0	0	0	0	0	0
56	1	1	0	1	6	1	1	0	0	0	1	1	1	1	0	7	24	8.77	0	119	66	42.62	322	348	12.37	31.72	34.38	4.82	263.45	24.95	666.9	27.2	12.2	0	1	0	1	1	0	0	0	0	0	0	0	0	0	0
57	1	13	1	0	10	1	1	0	0	0	1	0	0	0	0	6	10	9.9	0.09	104	116	27.86	136.84	171.98	12.37	31.72	34.38	4.82	263.45	24.95	666.9	35.3	12.1	0	0	0	0	0	0	0	0	0	0	0	0	0	0	0
58	1	2	0	0	14	1	1	0	0	0	1	1	0	0	0	8	14	14.98	0.01	104	237	7.35	18.7	58.2	13.4	24.6	22.3	2	362.9	26.6	684.3	28.1	12.5	0	0	0	1	0	1	0	1	0	0	0	0	0	0	0
59	1	3	0	1	9	1	1	0	0	0	1	0	0	0	0	7	14	14.37	0.03	108	224	4	108	173	12.37	23.6	34.38	4.82	263.45	24.95	679	23.6	11.2	0	1	0	1	1	1	0	0	0	0	0	0	1	0	0
60	1	1	1	0	8	1	0	0	1	0	1	1	1	1	1	13	9	3.64	0.01	87	25	70.17	74	136	8.5	29.5	12	3.5	192.6	24	660	18.64	39.39	1	1	0	0	1	1	1	1	0	0	0	0	0	1	0
61	1	10	0	1	7	1	0	1	0	0	1	1	0	0	0	6	7	9.29	0	135	113	18.99	56.1	65.1	9.4	33.9	29.4	3.7	293.2	35.3	521.8	18.64	39.39	0	0	0	0	0	0	0	0	0	0	0	0	0	0	0
62	1	2	1	0	8	1	0	0	0	0	1	1	1	0	0	9	15	6.15	0	104	24	119.58	229.2	452	27	21.3	19.4	8.1	212.2	42	1245.4	46.3	17.1	0	1	0	1	0	1	1	1	0	0	0	0	0	0	0
63	2	12	1	0	11	1	1	0	0	1	1	0	0	0	0	5	11	9.54	0.02	103	288	46.62	28	44	7.9	26.8	26	1.55	333	16	450	46	17.1	0	0	0	1	0	0	0	0	0	0	0	0	0	0	0
64	1	3	0	0	12	1	0	0	0	0	1	0	0	0	1	8	13	7.59	0.02	79	58	23.56	46	108	6.1	27.5	15	3.09	231	25	555	42.7	13.2	1	1	0	0	0	0	0	0	0	0	0	0	0	1	0
65	2	1	1	0	7	1	0	0	0	0	1	1	0	0	0	8	8	9.97	0.05	90	70	92.42	493	622	8.3	26.6	11	4.39	223	36	485	32.4	13	1	0	0	0	0	1	1	1	0	0	0	1	0	0	0
66	2	4	0	0	6	1	0	0	1	1	1	0	0	1	1	7	7	13.06	0.02	113	27	43.53	91.7	113.9	14.5	16.2	36.6	6.6	192.7	30.1	871.5	34.2	12.8	1	1	0	1	1	1	0	1	0	0	0	0	0	0	0
67	2	6	0	0	9	1	0	0	0	0	1	1	1	1	0	11	11	7.82	0.02	103	47	171.96	264	293	6.7	25.8	32	5.81	306	35	792	18.64	39.39	1	1	0	1	1	0	0	0	0	0	0	1	0	1	0
68	2	1	0	0	5	1	1	0	0	0	1	0	1	1	1	10	8	32.72	0.09	99	62	69.35	121	60	7.9	30.8	17.07	3.2	302.9	19	427	27.9	11.2	0	1	0	0	0	1	1	0	1	0	0	0	0	0	0
69	1	7	1	0	10	1	1	0	0	0	1	0	1	0	0	7	12	15.16	0.3	93	307	10.5	125	69	12	26.4	31	2.04	388	12	473	18.64	39.39	0	0	0	0	1	1	0	0	0	0	0	0	0	0	0
70	1	4	0	1	5	1	1	0	0	0	1	1	1	1	0	8	7	13.5	0.08	85	281	12.43	34	36	8.9	33.3	20	2.61	299	10	422	26.6	11.2	0	0	0	0	0	0	0	0	0	0	0	0	0	0	0
71	1	8	1	1	4	1	0	1	1	1	1	0	0	0	0	9	5	7.22	0.09	143	72	35.65	148	165	8.2	32.4	29	1.98	242	16	572	32.8	13.9	0	0	0	1	1	0	0	0	0	0	0	0	0	0	0
72	1	3	0	1	7	1	0	0	0	0	1	0	1	0	0	4	8	9.8	0	129	157	19.2	23.7	61.7	10.1	37.6	34.3	4.2	152.7	21.9	403.5	18.64	39.39	0	0	0	0	0	0	0	1	0	0	0	0	0	0	0
73	1	7	0	0	10	1	1	0	0	0	1	0	1	0	0	7	12	15.16	0.04	92	307	10.5	125	69	12	26.4	31	2.04	388	12	473	18.64	39.39	0	0	0	0	1	1	0	1	0	0	0	1	0	0	0
74	2	10	0	0	7	1	1	0	0	1	1	1	0	0	0	7	8	4.85	0	104	70	66.15	132	125	12.37	31.72	34.38	4.82	263.45	27	618	18.64	39.39	0	0	0	0	1	1	1	1	0	0	0	0	0	0	0
75	2	6	1	0	14	1	0	0	0	0	1	1	0	1	0	6	14	15.87	0.06	105	235	65.12	136.84	171.98	12.37	31.72	34.38	4.82	263.45	24.95	666.9	29.3	12.7	0	0	0	0	0	0	0	1	0	0	0	1	0	0	0
76	0	14	0	0	10	1	0	1	1	0	1	0	1	0	0	13	10	4.18	0	117	14	21.87	300.5	82.6	12.37	24.1	34.38	4.82	263.45	24.95	1198	16.8	64.9	0	1	0	0	1	1	1	0	0	0	0	0	0	0	0
77	1	2	0	0	13	1	1	0	0	0	1	1	1	1	1	14	8.8	2.91	0	90	33	39.85	46	99	3.8	22.4	141	16.11	528	14.1	782	28.6	11.6	1	1	0	0	1	1	1	0	0	1	0	0	1	1	0
78	2	8	0	0	1	1	0	0	1	1	1	1	0	0	0	9	3	34.54	0.09	146	60	176.69	427	712	29.4	38.3	97.69	15.59	540	36	1148	58.6	23.6	0	1	0	0	0	0	0	1	0	0	0	0	0	0	0
79	2	9	0	1	12	1	1	1	0	0	1	0	1	1	0	7	13	2.97	0	81	53	23.72	34	53	6.8	23.3	30	2.08	134	15	453	36.4	12.7	0	0	0	0	0	0	0	0	0	0	0	0	0	0	0
80	2	5	1	1	6	1	1	0	0	1	1	1	1	1	0	7	6	3.9	0	113	53	74.31	54.5	73.9	11.3	26.4	31.7	5	413.8	23.6	542.5	42.1	13.1	0	1	0	0	1	1	0	0	0	0	0	0	1	0	0
81	2	11	1	1	4	1	0	1	0	0	1	1	0	0	0	2	5	2.75	0	122	98	36.86	33	56	9.7	33	44	3.12	221	24	459	18.64	39.39	0	0	0	0	0	0	0	0	0	0	0	0	0	0	0
82	2	4	1	1	5	1	1	0	0	0	1	0	1	0	0	7	5	9.52	0.01	107	88	6.79	456.6	140.1	6.8	20.6	18.1	3.1	165.8	19.4	301	34.9	14.6	0	0	0	0	1	1	0	0	0	0	0	0	0	0	0
83	1	9	0	0	7	1	0	0	1	1	1	0	1	1	0	7	8	8.28	0	99	82	19.08	598.5	312.2	33.2	21.4	28.3	3.7	242.5	24.9	528.6	28.1	11.4	0	1	0	0	0	1	0	0	0	0	0	0	0	0	0
84	2	7	0	1	7	1	0	1	0	0	1	1	1	0	1	7	7	6.84	0.02	110	52	60.24	41.9	77.4	13.6	17.4	52.9	5.9	291	28.4	419.1	18.64	39.39	0	0	0	0	0	0	0	1	0	0	0	0	0	0	0
85	2	2	0	0	7	1	0	0	0	0	1	0	1	1	0	8	14	4.09	0	79	131	56.8	45	62	5.1	30.7	23.81	2.68	229.5	11	785	27.6	13.5	0	0	0	1	0	1	1	0	0	0	0	0	0	0	0
86	1	2	1	1	8	1	1	0	0	0	1	1	1	0	0	5	8	9.97	0	107	165	40.25	41	67	6.5	35	23	3.96	187	23	704	13.2	35	0	0	0	0	0	0	0	0	0	0	0	0	0	0	0
87	2	14	0	0	5	1	0	1	0	0	1	1	0	0	0	6	5	2.86	0	146	144	53.98	70	92	12.5	41	71	4.9	325	17	477	13.5	64	0	0	0	0	1	0	0	0	0	0	0	0	0	0	0
88	1	5	1	1	7	1	1	0	0	1	1	1	0	1	0	6	7	3.53	0.01	112	98	71	147	202	9.6	32	26	4.24	296	28	835	14	47	0	0	0	1	1	0	0	0	0	0	0	0	0	0	0
89	1	7	1	1	3	1	0	0	0	0	1	1	0	0	0	5	3	3.1	0.01	121	70	27.65	173	205	11	32.4	30	3.3	166	22	622	13	46.7	0	1	0	1	1	0	0	1	0	0	1	0	0	0	0
90	2	12	0	1	10	1	1	1	0	0	1	0	1	0	1	18	10	9.48	0	69	69	32.6	36	63	16	25	301	16.44	550	12	583	15.8	38.2	1	0	0	0	0	1	1	0	0	0	0	0	0	1	0
91	2	11	1	1	7	1	0	0	0	0	1	0	0	0	1	8	7	10.24	0.02	133	30	87	120	287	26	26.8	71.7	20	344	39	1144.1	14.8	28.6	0	0	0	0	1	1	0	0	0	0	0	0	0	0	0
92	1	11	1	1	8	1	1	0	0	1	1	1	0	0	0	4	8	8.84	0	137	64	7.47	71	151	6.7	31.6	54.3	4.3	286	54	858	13.1	43	0	0	0	0	1	0	1	0	0	0	0	0	0	0	0
93	0	1	1	1	1	1	0	0	0	0	1	0	0	0	0	6	1	12.97	0.28	113	245	69.8	29	35	17.8	48	17	5.94	175	21	336	12.5	37.2	0	0	0	1	0	0	0	0	0	0	0	0	0	0	0
94	1	3	1	0	6	1	1	0	0	0	1	1	1	1	1	7	6	10.3	0	98	69	31.69	46	78	5.2	23.7	18	2.92	170	20	692	14	46.6	0	0	0	1	0	1	1	0	0	0	0	0	0	0	0
95	1	1	1	0	15	1	1	0	0	0	1	0	1	1	0	23	15	9.16	0.18	108	253	78	60	139	8.8	22.7	9	3.9	97	11.3	483	15	52.8	1	0	0	0	1	1	0	0	0	0	0	0	0	0	0
96	1	9	1	0	7	1	0	0	1	1	1	1	0	0	1	7	7	8.73	0	124	236	34.64	29	40	7.2	37.9	135	13.4	456	16	358	10.9	28.9	0	0	0	0	0	0	0	0	0	0	0	0	0	0	0
97	0	6	1	1	10	1	0	0	0	0	1	1	0	0	1	6	10	19.5	0	115	42	85.1	151.6	104.2	6	25.5	33	6.5	314	31	727	12.4	40	0	0	0	0	1	1	0	0	0	0	0	0	0	0	0
98	1	2	0	1	8	1	1	0	0	0	1	1	0	1	1	5	8	14.32	0.06	100	157	47.57	43	37	5.3	49	15	2.33	228	20	571	11.5	32.7	0	0	0	1	0	0	0	0	0	0	0	0	0	0	0
99	2	3	1	0	10	1	0	0	0	0	1	0	1	1	1	8	10	9.44	0.01	92	25	51.4	77	39	13	19.6	88	16	480	13	479.5	13.4	30.7	0	0	0	0	1	1	0	0	0	0	0	0	0	0	0
100	1	5	1	0	9	1	0	0	0	0	1	0	0	0	1	17	12	8.17	0	94	20	100	119	220	10.5	22.8	92	19	492	25	82	15.6	75	1	1	0	1	1	1	1	0	0	0	0	0	0	1	1
101	1	3	0	1	7	1	0	0	0	0	1	0	1	1	0	7	7	22.83	0	111	106	15	234	127	7.9	29.6	29.8	3.3	168	16	639	11	34	0	0	0	0	1	0	0	0	0	0	0	0	0	0	0
102	3	2	1	0	15	1	1	0	0	0	1	0	1	1	1	3	15	8.85	0.15	87	179	18.63	20	57	4.8	27.5	23.4	2	320	17	770	14.3	35.3	0	0	0	0	0	1	0	1	0	0	0	0	0	0	0
103	2	12	0	0	10	1	0	0	0	1	1	0	1	1	0	10	14	3.54	0.01	127	143	39.65	78	99	12.3	25	42	6	247	20	522	11.4	36.4	0	0	0	0	1	1	0	0	0	0	0	0	0	0	0
104	1	3	0	1	11	1	0	0	0	0	1	0	0	0	0	6	11	10.83	0.01	119	58	52	101	90	14	29	43	6.5	260	38	684	14.1	43.6	0	0	0	0	1	0	1	0	0	0	0	0	0	0	0
105	1	5	1	1	9	1	1	1	0	1	1	1	0	0	0	7	11	4.26	0	100	104	75.24	78	71	6.9	30.2	25	2.6	236	18	527	14.3	54.7	0	0	0	0	1	0	1	0	0	0	0	0	0	0	0
106	2	6	1	1	10	1	0	0	0	1	1	1	0	0	0	6	10	9.59	0.07	107	234	10.5	100	61	3.3	33	29	2.4	307	16	482	13	45	0	0	0	0	1	0	0	0	0	0	0	0	0	0	0
107	2	2	1	1	5	1	0	0	0	0	1	1	0	0	1	7	5	4.26	0	125	109	46.6	47	121	5	35.9	26	3.04	253	18	738	13	48.8	0	0	0	0	1	0	0	0	0	0	0	0	0	0	0
108	0	3	0	1	6	1	1	0	0	0	1	0	0	0	1	6	6	4.9	0	97	113	55	70	91	9.9	32.3	24	3.5	172	20	777	13	56	0	0	0	0	1	0	0	0	0	0	0	0	0	0	0
109	1	2	1	1	12	1	0	0	0	0	1	0	0	0	1	7	12	12.81	0.01	93	56	144.18	55	99.5	8.7	27.8	30	5.5	144	13	750	10.4	29.6	0	0	0	0	1	0	1	0	0	0	0	0	0	0	0
110	2	3	1	0	5	1	0	0	0	0	1	1	0	0	0	7	5	3.93	0	120	74	33.62	76.3	77.1	8.3	36	30	2.7	224	21.5	540	15.4	37.9	0	0	0	1	1	0	0	0	0	0	0	0	0	0	0
111	3	2	1	0	13	1	0	0	0	0	1	0	0	0	0	5	13	4.15	0.03	107	768	9.67	12	30	4	35.3	17	2.45	154	21	283	12.4	37.4	0	0	0	0	0	0	0	0	0	0	0	0	0	0	0
112	1	13	0	1	7	1	1	1	0	1	1	0	0	0	0	8	9	9.37	0	110	154	25.77	66	109	15	33.8	71.9	8.28	301	33	632	13.7	39.8	0	0	0	0	1	0	0	0	0	0	0	0	0	0	0
113	1	13	1	0	6	1	1	0	1	1	1	1	1	1	0	8	6	17.6	0	120	96	46.8	296	233	21.7	27.7	46	4.3	310	34	773	15	47	0	0	0	0	1	1	1	0	0	0	0	0	0	0	0
114	1	3	0	0	8	1	1	0	0	0	1	1	0	1	0	7	8	4.24	0.1	95	62	123.8	21	39	2.2	35	23.4	1.86	171	24	464	14	37	0	0	0	1	0	0	0	0	0	0	0	0	0	0	0
115	1	2	0	0	7	1	1	0	0	0	1	0	0	0	0	8.4	7	4.18	0.02	109	34	82	1515	1490	12	30.2	15	3.12	315	11	913	13.9	32.5	0	0	0	1	1	0	0	0	0	0	0	0	0	0	0
116	1	3	0	0	5	1	0	0	0	0	1	1	1	0	0	10	5	3.59	0	83	42	85.55	60.9	96.4	8	28.7	28.9	3	186	12	539	20.8	54.8	0	0	0	0	1	0	1	0	1	0	0	0	0	0	0
117	2	11	1	1	11	1	1	0	0	1	1	0	1	0	0	8	11	9.45	0	103	43	92.3	146	299	7.7	23.7	37.6	6.5	242	31	974	12.7	33.5	0	0	0	1	1	1	1	0	0	0	0	0	0	0	0
118	1	3	0	0	8	1	0	0	0	0	1	0	0	0	0	6	9	11.68	0.1	109	220	53.8	80	118	5.6	34	28	3.1	164	16	847	13.7	57	0	0	0	0	0	0	0	0	0	0	0	0	0	0	0
119	2	1	0	0	5	1	0	0	0	0	1	1	0	0	0	7	5	6	0.01	95	97	54.9	571	711	11	36	32	3.73	290	40	1126	10.2	35.3	0	0	0	0	1	0	0	0	0	0	0	0	0	0	0
120	1	13	0	1	7	1	0	1	0	0	1	1	1	0	0	5	7	3.26	0	118	55	17.47	85	75	9.8	34.7	57	2.6	214	12	415	13.1	40	0	0	0	0	0	0	0	0	0	0	0	0	0	0	0
121	2	5	0	1	10	1	0	0	0	0	1	0	1	1	0	8	10	5.86	0.02	101	30	69.35	108	53	10.5	40	21	5.9	250	14	300	8.8	20	0	0	0	0	1	0	0	0	0	0	0	0	0	0	0
122	2	11	1	1	5	1	1	0	0	1	1	1	1	1	1	10	6	14.64	0	93	37	37.45	270	385	12.8	22.5	35.7	3.53	184	29	696	25.5	51	1	0	0	1	1	1	1	0	0	0	0	0	0	1	0
123	2	5	0	1	4	1	1	0	0	1	1	1	1	1	1	7	4	10.96	0	137	15	25.5	38	59	15.5	42.4	29	4.7	371	15	523	12.3	39	0	0	0	0	0	0	0	0	0	0	0	0	0	0	0
124	1	2	1	1	5	1	1	0	0	0	1	0	1	1	1	6	5	12.96	0	81	36	36	52	111	8.4	30.6	20.74	3.56	206	20	627	11.4	44.5	0	0	0	0	1	0	0	0	0	0	0	0	0	0	0
125	1	3	1	1	7	1	0	0	0	0	1	1	0	0	0	6	8	13.75	0.02	122	333	7	53.7	73.8	4.9	30	25	3.8	160	11.2	615	13.6	48	0	0	0	0	0	0	0	0	0	0	0	0	0	0	0
126	1	7	0	0	5	1	0	0	0	0	1	0	0	0	0	7	6	10.03	0	115	158	21.64	54	61	11.5	34.3	27	1.8	214	9.4	371	18.64	39.39	0	0	0	0	0	0	0	0	0	0	0	0	0	0	0
127	2	4	0	0	8	1	1	0	0	1	1	0	1	1	0	7	8	3.97	0	93	64	65	139	120	8.1	30	24	3.8	161	27	511	12.4	39.4	0	0	0	0	1	0	0	0	0	0	0	0	0	0	0
128	1	12	0	0	3	1	1	1	1	1	1	0	0	1	0	12	6	10.11	0.02	133	21	200	616	1094	30.3	38.9	79	7.89	653	21	1456	19	53	1	0	0	0	1	0	1	0	0	0	0	0	0	0	0
129	1	4	1	0	9	1	0	0	0	0	1	1	1	1	1	12	9	6.19	0	119	136	15.13	526	346	6.8	30	35	2.3	130	16	620	12.6	34.5	0	0	0	0	1	0	1	0	0	0	0	0	0	0	0
130	1	8	1	0	10	1	1	0	0	0	1	0	0	0	0	12	15	8.2	0	119	103	93	1428	1880	35	119	43	5	209	24	1979	17	42.7	1	1	0	1	1	0	0	0	0	0	0	1	0	1	1
131	1	4	1	0	6	1	0	0	0	0	1	1	0	0	0	8.4	7	6.92	0	103	2	0.97	258	1069	40.9	9.8	46	8.9	538	72	2687	15	64	1	0	1	0	1	1	0	0	0	0	1	0	0	0	0
132	1	4	1	1	10	1	0	0	0	0	1	1	1	0	1	16	10	14.49	0	111	29	127	141	735	25.7	22.5	102	19.25	489	92	2831	22	91	1	1	0	0	1	0	1	0	0	0	1	1	0	0	0
133	1	9	1	0	20	1	1	0	0	0	1	0	1	0	0	6	20	7.5	0	106	277	43.55	127	144	4.5	33	22	3.2	202	11	796	18.64	39.39	0	0	0	0	1	0	0	0	0	0	0	0	0	0	0
134	1	5	1	0	6	1	0	0	0	0	1	0	0	0	0	7	6	9.16	0.01	129	189	3.24	87	59	9.3	39	27	3.4	221	37	409	12.4	32.7	0	0	0	0	0	0	0	0	0	0	0	0	0	0	0
135	2	6	0	1	9	1	1	0	0	0	1	0	1	1	0	13	9	6.35	0	119	26	30	170	505	10.8	22.5	56.3	13.75	353	55	1660	14	33	1	0	0	1	1	1	0	0	0	0	0	0	0	0	0
136	2	4	1	1	6	1	1	0	1	0	1	0	1	0	0	5	6	5.55	0	120	57	32.5	60	102	10	38.5	30	1.8	179	26	610	14.4	40	0	0	0	0	1	0	0	0	0	0	0	0	0	0	0
137	1	3	1	1	6	1	0	1	0	1	1	1	0	0	0	8	6	1.66	0	110	64	62.3	26	78	11	34	40	2.8	190	33	385	18.64	39.39	0	0	0	0	1	0	0	0	0	0	0	0	0	0	0
138	1	6	1	0	8	1	1	1	0	0	1	1	0	0	0	8	9	5.79	0	112	123	0.5	31	50	8.5	35.3	31.4	5.37	210.6	15	68	12	40	0	0	0	0	0	0	0	0	0	0	0	0	0	0	0
139	1	1	0	1	7	1	0	0	0	0	1	1	1	0	0	6	7	7.05	0.01	118	205	15.61	36	45	7.4	19.4	22	4	232	17	473	12.6	30	0	0	0	0	0	1	0	0	0	0	0	0	0	0	0
140	1	2	0	1	7	1	0	0	0	0	1	1	0	1	0	7	8	16.4	0	130	69	5.77	227	227	7	37	18	3.8	232	13.5	668	11.7	31	0	0	0	0	1	0	0	0	0	0	0	0	0	0	0
141	1	13	1	1	4	1	1	0	0	0	1	0	0	0	0	9	5	4.5	0	91	70	4.5	13	27	8	34	35	4.8	330	13	284	12.6	32	0	0	0	0	0	0	0	0	0	0	0	0	0	0	0
142	2	4	1	0	10	1	1	0	0	0	1	0	0	0	0	7	10	16.71	0.06	100	151	11.82	163	104	10	31	28.8	2.5	232	22	622	12	23.4	0	0	0	0	1	0	0	0	0	0	0	0	0	0	0
143	1	6	0	1	6	1	0	1	0	0	1	0	1	1	0	5	6	1.85	0.13	146	68	52	24	31	3.7	36.6	15	3.5	144	14.6	274	12	38.7	0	0	0	0	0	0	0	1	0	0	0	0	0	0	0
144	2	6	1	0	7	1	1	0	1	1	1	0	1	0	0	12	8	13.23	0	100	68	61.96	1192	466	80	27	30	5.9	263	29	650	13	38	1	0	0	1	1	1	0	0	0	0	0	0	0	1	0
145	3	7	0	0	3	1	0	1	0	0	1	1	1	0	0	6	4	4.05	0.06	129	66	80.88	156	155	22.8	41	35	4.22	170	11	294	13.5	34	0	0	0	0	1	0	0	0	0	0	0	0	0	0	0
146	1	7	0	0	8	1	1	0	0	0	1	1	1	0	1	3	11	17.84	0.14	104	507	2.13	62	34	10.8	34.2	16	1.81	167	12	497	12.5	25.9	0	0	0	1	0	0	0	0	0	0	0	0	0	0	0
147	1	8	0	0	6	1	1	1	0	1	1	0	0	0	0	11	6	10.12	0	131	30	70.4	99	252	12.6	29.7	50	4.3	267	25	103	18.64	39.39	0	0	0	0	1	0	0	0	0	0	0	0	0	0	0
148	3	4	1	1	3	1	0	0	0	0	1	1	0	0	0	5	5	17.32	0.43	121	285	4.78	16	29	7	34.8	24	3.64	287	17	300	13	42.5	0	0	0	0	0	0	0	0	0	0	0	0	0	0	0
149	1	3	0	1	7	1	1	1	0	1	1	1	1	0	1	7	7	12.06	0	123	117	72	43	67	7.9	28	68	9.6	420	16	480	16.7	41.5	0	0	0	0	0	0	0	0	0	0	0	0	0	0	0
150	2	9	0	0	6	1	0	0	0	0	1	1	1	0	0	7	6	7.1	0	115	107	24	35	76	10.4	33.7	28	2.24	240	16	637	18.64	39.39	0	0	0	0	0	0	0	0	0	0	0	0	0	0	0
151	1	2	1	0	7	1	0	0	0	0	1	1	0	0	0	6	7	9.51	0.66	123	171	1.79	8	28	13.9	47	18	3.9	354	18	197	11	23	0	0	0	0	0	0	0	0	0	0	0	0	0	0	0
152	1	7	0	0	6	1	1	0	1	0	1	1	0	0	1	8	7	2.49	0.01	117	64	49.5	63	138	8.9	27.4	30	6.12	166	27	925	11.1	24.9	0	0	0	0	1	1	0	0	0	0	0	0	0	0	0
153	1	2	1	1	7	1	0	0	0	1	1	0	0	0	0	7	7	3.58	0.01	103	69	5.5	76	60	6.2	28	32.7	3.7	236	17	501	11.2	28.7	0	0	0	0	0	1	0	0	0	0	0	0	0	0	0
154	2	1	0	0	9	1	1	0	0	0	1	1	1	0	1	12	10	7.73	0	97	25	72.66	55	216	12	23.8	20.3	4.86	156	52	1331	15.7	41	1	0	0	1	1	1	1	0	0	0	0	0	0	1	0
155	1	2	1	1	10	1	1	0	1	0	1	0	1	0	1	19	11	9.84	0	84	21	63.38	62	152	10.5	26	22.3	4.24	301	44	851	200	200	1	1	0	1	1	1	1	0	1	0	0	0	0	0	0
156	2	5	0	0	10	1	1	0	0	0	1	1	1	1	1	6	10	7.87	0.08	138	44	90	25	44	6.9	36.6	27	3.72	228	12	412	11.7	31	0	1	0	0	0	0	1	0	0	0	0	0	0	1	0
157	1	3	1	1	8	1	0	0	0	0	1	1	0	0	0	7	8	16.1	0.03	114	155	6.95	131	97	8	31	15	2.84	183	16	727	10.5	21.6	0	0	0	0	1	0	0	0	0	0	0	0	0	0	0
158	2	5	1	1	4	1	0	0	0	0	1	1	0	0	0	6	4	3.1	0.01	135	100	44.7	87	114	12.6	33	35	4.3	217	18.6	416	11.9	31.4	0	0	0	0	1	0	0	0	0	0	0	0	0	0	0
159	2	1	0	1	3	1	0	0	0	0	1	1	1	1	0	17	6	18.39	0	107	34	35.58	69	175	6.6	27	60	12.7	528	28	1021	16.7	48	1	0	0	0	0	1	0	0	0	0	0	0	0	0	0
160	1	5	1	1	5	1	1	0	0	0	1	1	0	0	0	8	6	5.3	0.01	136	132	24	437	354	16.3	40	30	2.35	275	19	870	13	42	0	0	0	0	1	0	0	0	0	0	0	0	0	0	0
161	1	1	0	1	10	1	1	0	0	0	1	1	1	1	1	7	10	4.12	0.13	92	177	41.54	50	85	7.4	28	25	5	223	45	649	11.4	31.7	0	0	0	0	0	1	0	0	0	0	0	0	0	0	0
162	3	2	1	1	12	1	1	0	1	0	1	0	1	1	0	9	12	15.6	0.03	95	161	7.78	60	55	6.9	30.3	22.6	3.44	305	36	121	11.3	22.6	0	0	0	1	0	0	0	0	0	0	0	0	0	0	0
163	2	3	0	1	15	1	0	0	0	1	1	0	0	0	0	6	15	3.99	0	116	92	72.5	16	20	5.5	33.7	22	3.7	202	12	368	12	37	0	0	0	1	0	0	1	0	0	0	0	0	0	0	0
164	2	3	1	1	10	1	1	0	1	0	1	0	0	0	0	5	10	12.87	0.02	119	300	4.58	24	50	4.6	35	21	2.3	411	40	406	13.8	41.8	0	0	0	0	0	0	0	0	0	0	0	0	0	0	0
165	2	2	1	0	5	1	1	1	1	1	1	1	1	1	0	6	5	12.4	0	114	40	79	45	92	9.6	37.6	17	3	227	18	537	11.5	34	0	1	0	1	0	0	1	0	0	0	0	0	0	0	0
166	2	3	0	0	10	1	1	1	0	1	1	0	1	1	1	24	10	20.83	0	87	22	78	94	222	21	20	25.5	3.3	227.6	36	1120	15	47	1	0	0	0	1	1	0	0	0	0	0	0	0	0	0
167	1	2	0	0	10	1	1	0	0	0	1	1	0	0	0	7	11	18.35	0	85	207	7	23	50	7.2	25.5	17	2.5	199	97	648	18.9	38.7	0	1	0	0	0	1	0	0	0	0	0	0	0	1	0
168	2	3	0	1	8	1	1	0	0	0	1	1	1	1	0	7	8	14.07	0.01	105	122	69.35	38	54	5.7	30.4	24	3	217	25	609	10	35.5	0	0	0	0	0	0	0	0	0	0	0	0	0	0	0
169	1	2	1	0	8	1	1	1	0	0	1	1	1	1	1	9	8	5.33	0.01	114	126	33.6	30	68	6.8	26.7	27	2.88	311	10	596	13	43	0	0	0	0	0	1	0	0	0	0	0	0	0	0	0
170	1	3	1	0	10	1	0	0	1	0	1	1	0	0	0	16	11	11.93	0	99	137	8.89	67	176	6.2	23.5	23	3.95	236	23	958	15.9	39.2	1	0	0	0	0	1	0	0	0	0	0	0	0	0	0
171	1	2	0	1	5	1	0	0	0	0	1	1	1	1	0	7	5	8.04	0.02	105	100	18.23	94	128	5.5	31.3	14	2.4	255	22	626	18.64	39.39	0	0	0	0	0	0	0	0	0	0	0	0	0	0	0
172	1	9	0	1	7	1	0	0	0	0	1	1	1	0	0	8	7	8.8	0	111	417	83.8	133	246	3.1	32.9	31	3.87	236	14	522	12.7	43	0	0	0	0	1	0	0	0	0	0	0	0	0	0	0
173	1	4	0	1	6	1	0	0	1	0	1	0	0	0	0	7	6	3.66	0	115	41	47.33	56	92	8.2	35.8	33	4.9	185	17	788	13	39	0	0	0	0	0	0	0	0	0	0	0	0	0	0	0
174	2	14	0	0	14	1	0	0	0	0	1	0	1	0	1	14	14	9	0	42	100	26.5	114	286	58	30.6	68	22.15	735	21	1183	200	200	1	0	0	0	1	0	0	0	0	0	0	0	0	0	0
175	1	14	0	1	9	1	0	1	0	0	1	0	0	0	0	7	9	9.67	0	153	275	4.45	35.6	25.4	17.4	45	60	3.5	305	10.5	261	14	43.6	0	0	0	0	0	0	0	0	0	0	0	0	0	0	0
176	2	4	0	1	8	1	0	0	0	0	1	0	1	0	0	5	8	4.98	0	119	76	42.6	71	90	10	27	30	8.4	274	17	702	18.4	200	1	0	0	0	0	1	0	0	0	0	0	0	0	0	0
177	1	7	1	1	7	1	1	1	0	1	1	0	0	0	1	4	8.8	11.68	0.03	78	220	69.35	62	64	112.3	31.6	22	1	195	20	915	12.7	40	0	0	0	1	0	0	0	0	0	0	0	0	0	0	0
178	1	15	0	1	6	1	0	0	1	0	1	1	0	0	0	8	6	8.69	0.01	125	117	10.09	704	684	9.1	36	71	3.9	287	29	804	12.3	32	0	0	0	0	1	0	0	0	0	0	0	0	0	0	0
179	1	8	0	0	5	1	1	1	0	1	1	0	1	1	1	11	9	8.1	0	93	133	46	164	357	74	26	64	9.6	536	39	1741	15.6	56	1	0	0	1	1	1	0	0	0	0	0	0	0	0	0
180	1	8	0	1	7	1	0	0	0	0	1	0	0	0	1	6	7	4.1	0	99	59	83	93	84	7.2	28	35	6.1	220.8	20	525	10	30	0	0	0	0	0	1	0	0	0	0	0	0	0	0	0
181	1	10	1	1	10	1	0	1	1	0	1	0	1	1	1	8	10	8.1	0.02	108	93	15.4	146	110	13.8	28	30	4.5	242.7	17	527	14.2	37.8	0	0	0	1	0	1	0	0	0	0	0	0	0	0	0
182	2	5	0	1	9	1	0	0	0	0	1	1	0	0	0	6	9	11.48	0	135	123	6.2	28	41	7.5	40	20	3.4	294	16	450	12.5	36	0	0	0	0	0	0	1	0	0	0	0	0	0	0	0
183	1	10	0	1	6	1	0	0	1	1	1	0	1	1	0	13	9	8.92	0	104	88	127.37	173	211	27.7	24	48.5	5.93	267	27	791	11.4	38	0	0	0	1	1	1	1	0	0	0	0	0	0	0	0
184	1	2	0	1	7	1	1	0	0	0	1	1	0	0	0	10	7	4.96	0	115	91	60.8	135	233	5.8	29.7	34	5.35	251	45	920	14.7	47.9	0	0	0	1	1	1	0	0	0	0	0	0	0	0	0
185	1	4	0	0	11	1	0	0	0	0	1	1	0	1	1	9	14	5.73	0	105	41	51.9	265	454	8.8	22.6	28	5	283	35	1321	15.5	47	0	0	0	1	1	1	0	0	0	0	0	0	0	0	0
186	1	2	1	1	6	1	0	0	0	0	1	0	0	1	0	8	6	10.17	0.01	92	46	25	101	157	25	28.5	28	2.9	182	23	518	18.6	64	0	0	0	0	1	1	1	0	0	0	0	0	0	0	0
187	1	14	0	1	4	1	0	1	1	0	1	1	0	0	0	8	4	1.5	0	124	127	31.45	75.8	126	24	34	55	3	248	13	510	16	56	0	0	0	0	1	0	1	0	0	0	0	0	0	0	0
188	1	10	1	0	9	1	1	0	0	0	1	0	0	0	1	11	14	11.7	0	120	312	1.45	72	126	14.8	30.3	38	2.6	276	13	616	12	28	0	0	0	1	1	0	0	0	0	0	0	0	0	0	0
189	1	5	1	1	5	1	1	1	1	1	1	0	1	1	0	10	5	6.51	0.01	104	13	134.32	67.2	221.9	7.6	30	80.8	22.5	598	51	1598	12.6	200	0	0	0	1	1	0	1	0	1	0	0	0	0	0	0
190	1	10	0	0	10	1	1	0	0	1	1	1	1	1	1	9	11	14.76	0	90	80	82.8	106	156	7.3	22	44	7.9	326	51	951	15.5	49.7	0	0	0	1	1	1	0	0	0	0	0	0	0	0	0
191	1	4	1	0	11	1	0	0	1	0	1	0	1	1	1	7	11	10.74	0.03	102	131	7.91	32	46	8.3	29.3	21	2.8	230	12	768	12.3	29.5	0	0	0	0	0	0	0	1	0	0	0	0	0	0	0
192	1	7	1	1	10	1	1	0	0	0	1	1	0	1	0	6	10	12.4	0.01	105	39	153	56	71	5.6	27.6	64.5	3.86	233	20	749	18.64	39.39	0	0	0	0	0	1	0	0	0	0	0	0	0	0	0
193	1	3	1	1	2	1	1	0	0	0	1	1	0	0	0	13	2	13.97	0.02	74	33	21	76	64	7.1	35	25	5	320	29	320	11.8	26	1	0	0	1	0	0	0	0	0	0	0	0	0	0	0
194	2	3	0	0	10	1	1	0	1	0	1	1	1	1	1	6	10	9.55	0.01	98	146	73.6	39	35	5.7	28.6	18	2.21	291	26	649	13.9	34	0	0	0	0	0	1	0	0	0	0	0	0	0	0	0
195	2	8	1	1	7	1	1	0	0	0	1	1	1	0	0	11	9	13.12	0	115	285	37	2259	1508	17.8	35	24	4	320	17	848	15	37	0	0	0	0	1	0	0	0	0	0	0	0	0	0	0
196	1	3	1	0	6	1	1	0	0	0	1	0	0	0	1	6	6	6.75	0	118	76	39	33	54	7.6	36	35	3.7	211	25	426	13.7	38.6	0	0	0	1	0	0	0	0	0	0	0	0	0	0	0
197	2	2	0	0	7	1	0	0	0	0	1	0	1	1	1	11	14	3.87	0	118	40	50	45	112	7.2	30	31	3.15	248	18	778	14	48.9	1	0	0	1	0	0	1	0	0	0	0	0	0	1	0
198	2	6	0	0	4	1	0	0	0	0	1	0	1	1	0	7	4	2.65	0.01	123	82	14.39	120	135	10.6	33.6	21	2.7	241	15	586	12	33	0	0	0	0	0	0	0	0	0	0	0	0	0	0	0
199	1	2	0	0	5	1	0	0	0	0	1	0	0	0	0	14	11	4.89	0	98	104	15.19	1811	705	9.9	34	13.45	4	283	17	844	14.7	36	1	0	0	0	1	0	0	0	0	0	0	0	0	0	0
200	3	5	1	0	7	1	1	0	0	0	1	0	1	0	1	11	10	5.25	0	78	55	16.76	170	203	19	23.7	27	5.62	175	32	816	14.5	44	0	0	0	1	1	1	1	0	0	0	0	0	0	1	0
201	3	5	1	0	7	1	1	1	0	1	1	0	1	1	1	11	9	8.53	0	80	133	46	165	241	17	23	27.5	5.6	175	32	108	14.5	43.9	0	0	0	0	1	1	0	0	0	0	0	0	0	0	0
202	1	4	0	1	11	1	1	0	0	0	1	0	0	0	0	7	11	15.6	0	140	291	9.8	32	62	7.9	41	23	3.5	215	20	505	13	39	0	0	0	1	0	0	0	0	0	0	0	0	0	0	0
203	1	5	0	1	7	1	0	0	0	0	1	1	1	1	0	5	7	5.15	0	120	103	29.42	39.4	59	9.8	31.3	31.5	3.3	169	15	526	13.5	35.2	0	0	0	0	0	0	0	0	0	0	0	0	0	0	0
204	1	5	0	0	5	1	1	1	1	0	1	1	0	0	1	6	5	4.57	0	109	137	20	72	110	7.7	34	39	3.9	312	21	554	12.8	33.7	0	0	0	0	1	0	0	0	0	0	0	0	0	0	0
205	2	3	1	1	11	1	0	1	0	0	1	0	1	1	1	5	11	9.39	0.01	98	108	22.94	78.3	72.2	7.2	31	25	2	300	29	729	14	49	0	0	0	0	1	0	0	0	0	0	0	0	0	0	0
206	1	1	1	1	10	1	0	0	0	0	1	1	0	0	1	10	10	14.62	0	81	40	15.34	58	166	9.7	28.1	17.9	4.7	186.6	23.3	1203.5	22	66.7	0	0	0	1	0	1	0	0	0	0	0	0	0	0	0
207	2	8	1	1	9	1	0	1	1	0	1	1	0	0	0	7	9	6.81	0	107	83	32.2	93	369	6.7	29	39	3.8	182	21	877.9	13.7	48	0	0	0	0	1	0	0	0	0	0	0	0	0	0	0
208	2	4	0	0	10	1	1	0	0	1	1	1	1	1	0	6	10	7.08	0	118	171	69.35	128.6	236	6.3	30.5	39	4.5	205	22	893	14.7	39	0	0	0	0	1	0	0	0	0	0	0	0	0	0	0
209	2	3	0	1	10	1	1	0	1	0	1	1	1	1	0	7	10	5.85	0.09	104	83	91	130	157	11.6	27	22	5	307	33	845	13	28	0	0	0	1	1	1	0	0	0	0	0	0	0	0	0
210	2	11	1	0	7	1	0	1	0	0	1	1	0	1	0	6	7	6.34	0	108	116	12.96	75	105	6.2	30	55	3.61	275.8	21	617	12.8	41	0	0	0	0	1	0	0	0	0	0	0	0	0	0	0
211	1	2	0	0	10	1	1	0	1	0	1	1	1	1	1	14	11	6.83	0	87	17	21.8	162	370	14.2	20.8	31.8	7.3	193.5	48	1553	20.2	49.2	1	0	0	1	1	1	1	0	0	0	0	0	0	1	0
212	2	12	0	0	7	1	0	0	1	0	1	0	0	0	0	10	7	4.83	0.01	122	133	23.65	185	155	6.9	31.6	34	4.5	307	23	398	12.9	38.8	0	0	0	1	1	0	1	0	0	0	0	0	0	0	0
213	1	2	1	0	8	1	0	0	0	0	1	0	1	0	1	8	8	9.11	0.01	82	26	63.39	142	225	6.5	23.9	14	3.17	296	18	815	14.1	46.7	1	0	0	1	1	1	0	1	0	0	0	0	0	0	0
214	1	3	0	1	6	1	0	0	0	0	1	0	0	0	1	7	6	4.92	0	114	72	146.13	92.6	151.5	11.8	30	27.7	5.5	190.5	28	876	11	30.7	0	0	0	0	1	0	0	1	0	0	0	0	0	0	0
215	1	6	0	1	12	1	0	0	0	0	1	0	1	0	0	9	14	8.75	0.16	137	111	18.69	27.5	37	10.6	35.3	20.8	2.2	244	22	228	12.6	30	0	0	0	0	0	0	0	0	0	0	0	0	0	0	0
216	1	5	1	0	8	1	0	0	1	0	1	1	1	0	1	13	14	3.32	0	95	27	69.35	46	78	8.8	24	23	2.6	324	16	484	13.5	39	1	0	0	0	0	1	0	1	0	0	1	0	0	1	0
217	2	3	1	1	12	1	1	0	0	0	1	1	0	0	0	6	12	11.86	0	116	110	66.41	57	65	6.4	31	20	3.79	320	15	108	13.5	46.8	0	0	0	0	0	0	0	0	0	0	0	0	0	0	0
218	1	4	1	1	5	1	1	0	1	1	1	0	1	1	1	7	5	9.23	0	114	19	164.6	215	168.6	9.7	28	48	20.6	480	27	626	10.6	27	0	0	0	0	1	1	1	0	0	0	0	0	0	0	0
219	1	13	0	1	7	1	1	0	0	0	1	1	1	1	0	7	7	3.23	0	136	104	12.49	61	48	8.9	39	52	4.6	191	19	499	18.64	39.39	0	0	0	0	0	0	0	0	0	0	0	0	0	0	0
220	1	1	0	1	10	1	1	0	0	0	1	1	1	1	1	7	10	15.08	0	86	147	51.24	157	183	5.4	26.8	23.2	3.08	231.5	41	583	10.1	30	0	0	0	0	1	1	0	0	0	0	0	0	0	0	0
221	2	6	0	1	7	1	1	0	0	0	1	0	0	1	0	7	7	5.79	0.03	123	24	29.6	44	66	10	31.6	25	2.5	201	16	511	10.7	23	0	0	0	0	0	0	0	0	0	0	0	0	0	0	0
222	1	5	0	1	5	1	0	0	0	1	1	1	0	0	0	6	5	3.97	0	115	81	80	60	93	9	34.9	28.8	3	190	21	455	13	39	0	0	0	0	0	0	0	0	0	0	0	0	0	0	0
223	2	1	0	1	9	1	1	0	1	1	1	0	0	0	0	9	9	2.73	0.19	119	31	83	23	40	6.4	43	15	4.35	215	20	443	13.2	44.8	0	0	0	0	0	0	1	0	0	0	0	0	0	0	0
224	1	11	1	1	6	1	0	1	0	0	1	1	0	0	0	5	6	6.85	0	135	103	27.6	215	199	7.1	135	20	6	150	14	489	12.5	42.8	0	0	0	0	1	0	0	0	0	0	0	0	0	0	0
225	1	4	0	1	7	1	1	0	0	0	1	1	1	1	1	6	7	16.35	0	123	56	35	65	70	8.8	32.7	25	2.8	168	26	688	11	33	0	0	0	0	1	0	0	0	0	0	0	0	0	0	0
226	1	3	1	1	12	1	1	0	0	0	1	1	1	1	1	8	12	12.95	0	83	36	64.94	42	51	4.7	24.2	18	3	173	15	656	16.8	61.4	1	1	0	1	0	1	0	1	1	0	0	0	0	0	0
227	1	3	0	1	5	1	1	0	1	0	1	1	1	1	1	25	6	15.3	0	93	30	200	137	276	44.3	25.6	61.4	12.6	521	89	1573	13	42.6	1	1	0	1	1	1	1	0	0	0	0	0	0	0	0
228	1	3	0	0	5	1	1	0	0	0	1	0	1	1	1	11	5	14.96	0	85	78	30.4	352	625	14.3	27.1	18	4.2	257	53	891	17	39.7	1	0	0	1	1	1	1	0	0	0	0	0	0	1	0
229	2	1	0	0	1	1	0	0	0	0	1	0	0	0	1	5	1	13.79	0.03	105	264	52.99	11	39	3.8	32.4	24	3.61	328	23	252	18.64	39.39	0	0	0	0	0	0	0	0	0	0	0	0	0	0	0
230	1	2	1	0	7	1	0	0	0	0	1	0	1	0	1	7	7	5.6	0	87	86	170	74	77	10.7	33.8	22.78	2.54	220	21	706	11.4	40	0	0	0	0	1	0	0	0	0	0	0	0	0	0	0
231	1	1	1	1	10	1	0	0	0	0	1	0	1	1	1	6	10	14.35	0.04	106	200	8.8	153	88	4.7	34.7	14	2.2	280	21.5	545	12.4	37	0	0	0	1	1	0	0	0	0	0	0	0	0	0	0
232	2	11	0	1	5	1	1	1	0	0	1	0	0	0	0	10	5	9.16	0	125	32	46.75	283	402	7.9	29	60	5.19	276	56	790	14	48	0	0	0	1	1	0	0	0	0	0	0	0	0	0	0
233	2	3	1	0	9	1	1	0	0	1	1	0	0	0	0	7	9	11.29	0	100	14	113.57	124	243	8.1	25	25.6	3.99	274	62	1251	15.9	65.5	0	0	0	0	1	1	0	0	0	0	0	0	0	0	0
234	1	2	1	0	7	1	1	0	1	0	1	1	0	0	1	9	7	10.22	0.02	96	21	113	193	275	10	23.5	28.9	5.8	233.4	29	773	13.9	44.7	0	0	0	1	1	1	1	0	0	0	0	0	0	0	0
235	1	9	0	1	4	1	0	0	0	0	1	0	1	1	0	11	4	9	0.01	103	165	17	335	479	29.3	28.7	71	11	349	24	823	12.8	31.7	0	0	0	0	1	0	0	0	0	0	0	0	0	0	0
236	1	2	1	0	14	1	1	0	0	0	1	0	1	0	1	11	14	6.37	0	96	137	6.7	9	43	5	49.4	21.17	2.7	268	28	801	17	40	1	0	0	0	0	0	0	0	0	0	0	0	0	1	0
237	1	10	0	1	6	1	1	0	1	0	1	0	0	1	0	8	6	14.94	0.02	129	217	37.19	85	116	7.1	32.4	42.5	4.4	259	18.7	570	13	42.2	0	0	0	1	1	0	1	0	0	0	0	0	0	0	0
238	1	2	0	0	7	1	0	0	0	0	1	0	0	0	1	7	7	17.02	0	87	132	33.85	79	69	8.7	26.8	21.6	3.2	404	44	902	13.8	31.9	0	0	0	0	1	1	0	0	0	0	0	0	0	0	0
239	2	6	1	1	5	1	1	0	0	0	1	1	0	1	0	7	5	5.26	0	116	96	82.7	41	63	6.5	32.7	28	2.9	331	16	650	11	23.5	0	0	0	0	0	0	0	0	0	0	0	0	0	0	0
240	0	13	0	0	11	1	0	1	0	0	1	0	0	0	0	4	11	8.93	0.03	133	140	32.16	2	23	11	41.7	22	4.5	283	14	181	18.64	39.39	0	0	0	0	0	0	0	0	0	0	0	0	0	0	0
241	1	3	0	1	4	1	0	0	0	0	1	1	0	1	0	8	4	5.45	0	102	89	20.45	27	61	6.4	36.5	25	2.63	254	23	784	13.9	44.5	0	0	0	0	0	0	0	1	0	0	0	0	0	0	0
242	3	7	1	1	7	1	0	0	0	0	1	1	0	0	0	6	7	4.92	0.05	109	284	6.33	66	77	8.7	37.9	44	3.36	280	13	346	13.9	40	0	0	0	0	1	0	0	0	0	0	0	0	0	0	0
243	2	3	0	0	4	1	1	0	0	0	1	0	1	1	1	10	4	3.8	0	108	23	63	79	101	6.4	37	18	2.8	286	42	449	11	28	0	0	0	1	1	0	0	0	0	0	0	0	0	0	0
244	2	3	1	1	11	1	0	0	0	0	1	0	1	1	0	4	11	9.55	0.02	94	235	16.93	41	45	4.3	29	26	2.2	202	19	485	13.5	49	0	0	0	0	0	1	0	0	0	0	0	0	0	0	0
245	2	6	0	1	11	1	1	0	0	0	1	0	0	0	0	5	11	4.04	0	87	83	40.05	61	69	5.1	30.7	39	3.4	189	31	605	44	16	0	0	0	0	0	0	0	0	0	0	0	0	0	0	0
246	1	3	1	1	7	1	0	0	0	0	1	1	0	0	0	6	7	20.07	0.09	118	350	33.02	55	54	9	42	28.5	3.4	216	15.9	483	14.7	33.4	0	0	0	0	0	0	0	0	0	0	0	0	0	0	0
247	1	10	0	0	5	1	1	1	0	0	1	1	0	1	0	7	5	5.13	0	127	125	96.7	48	80	16.4	35	54	3	307	20	759	13	45.4	0	0	0	0	1	0	0	0	0	0	0	0	0	0	0
248	2	11	1	1	9	1	1	0	0	1	1	0	0	0	1	6	9	5.49	0.01	112	140	22.19	62	53	9.4	28.8	32	2.5	205	8	491	14.2	40	0	0	0	0	0	0	0	0	0	0	0	0	0	0	0
249	1	4	0	1	5	1	0	0	0	0	1	1	1	1	1	7	5	10.36	0.01	93	89	37.37	56	54	6.3	25	19	4	186	17	677	10	27	0	0	0	0	0	1	0	0	0	0	0	0	0	0	0
250	1	5	1	0	7	1	0	0	0	1	1	1	0	0	0	9	8	7.4	0.01	98	28	116	101	425	19.1	23.4	70	10.6	381	58	1674	23.6	98.5	1	1	0	1	1	1	0	0	0	1	0	0	0	1	0
251	3	6	1	1	8	1	1	0	0	0	1	1	0	0	0	4	8	6.67	0.01	124	258	39.6	15	27	7	39	31	3.5	211	4	243	12.8	40	0	0	0	0	0	0	0	0	0	0	0	0	0	0	0
252	1	4	1	1	7	1	1	0	0	0	1	0	0	0	0	9	7	2.56	0	104	34	172	61	57	5.5	29.8	22.9	4.5	219	14	79	22	42	0	0	0	0	0	0	0	0	0	0	0	0	0	0	0
253	1	5	1	0	9	1	1	0	0	0	1	0	1	0	1	6	10	12.79	0	98	23	129.4	18	23.6	8.2	35.8	30	1.8	182.4	3.2	226	12	22.8	0	1	0	1	0	0	0	1	0	0	0	0	0	0	0
254	1	2	0	0	9	1	1	0	0	0	1	0	1	1	0	13	9	4.13	0.01	108	15	119	40	135	4.7	25.6	36.7	6	296	25	817	16	56	1	0	0	0	1	1	0	0	0	0	0	0	0	0	0
255	1	12	0	1	10	1	1	0	0	0	1	0	0	0	1	5	10	7.07	0	108	77	0	77	93	9.4	33.7	45	3.4	392	19	885	14	47	0	0	0	0	1	0	0	0	0	0	0	0	0	0	0
256	1	3	0	1	10	1	0	0	0	0	1	0	1	0	1	7	10	3.68	0.05	90	73	30.7	95	66	5.8	30.6	25	3.2	209	16	635	11.5	27	0	0	0	0	1	0	0	1	0	0	0	0	0	0	0
